# Supplementary material for: Overexpression of the CAM-Derived NAC Transcription Factor KfNAC83 Enhances Photosynthesis, Water-Deficit Tolerance, and Yield in Arabidopsis
Source: Curr Issues Mol Biol. 2025 Sep 10;47(9):736. doi: 10.3390/cimb47090736 (PMC12468989; doi:10.3390/cimb47090736)
Supplement: Supplementary file 1 [file cimb-47-00736-s001.zip]

Archive with 1 entries (1 files):
- cimb-3778985-supplementary.pdf
